# Supplementary material for: Safety and Efficacy of Laser Interstitial Thermal Therapy as Upfront Therapy in Primary Glioblastoma and IDH-Mutant Astrocytoma: A Meta-Analysis
Source: Cancers (Basel). 2024 Jun 3;16(11):2131. doi: 10.3390/cancers16112131 (PMC11171930; doi:10.3390/cancers16112131)
Supplement: Supplementary file 1 [file cancers-16-02131-s001.zip]

Archive with 1 entries (1 files):
- cancers-3016805-supplementary.pdf
